# Supplementary material for: Personalized colorectal cancer risk assessment through explainable AI and Gut microbiome profiling
Source: Gut Microbes. 2025 Aug 4;17(1):2543124. doi: 10.1080/19490976.2025.2543124 (PMC12326576; doi:10.1080/19490976.2025.2543124)
Supplement: Supplemental Material [file KGMI_A_2543124_SM2380.zip]

Archive with 8 entries (7 files):
- images_supp/
- images_supp/age_bmi.pdf
- images_supp/country.pdf
- images_supp/gender.pdf
- images_supp/supp_adenoma.pdf
- images_supp/supp_adenoma_cluster2.pdf
- images_supp/supp_adenoma_cluster5.pdf
- images_supp/supplementary.tex
