# Supplementary material for: Personalized colorectal cancer risk assessment through explainable AI and Gut microbiome profiling
Source: Gut Microbes. 2025 Aug 4;17(1):2543124. doi: 10.1080/19490976.2025.2543124 (PMC12326576; doi:10.1080/19490976.2025.2543124)
Supplement: Supplemental Material [file KGMI_A_2543124_SM2380.zip › images_supp/supplementary.tex]

\documentclass[pdflatex,sn-mathphys-num]{sn-jnl}% Math and Physical Sciences 

\usepackage{graphicx}%
\usepackage{amsmath,amssymb,amsfonts}%
\usepackage{amsthm}%
\usepackage{mathrsfs}%
\usepackage[title]{appendix}%
\usepackage{textcomp}%
\usepackage{manyfoot}%
\usepackage{booktabs}%
\usepackage{algorithm}%
\usepackage{algorithmicx}%
\usepackage{algpseudocode}%
\usepackage{listings}%
\usepackage{gensymb}
\usepackage{comment}
\usepackage{longtable}


%% Set some local commands and colors
\usepackage{xcolor,colortbl}
\definecolor{green}{rgb}{0.1,0.1,0.1}
\newcommand{\done}{\cellcolor{teal}}  %{0.9}
\newcommand{\hcyan}[1]{{\color{teal} #1}}

\usepackage{booktabs, makecell, tabularx}
\usepackage{array,multirow}
\newcolumntype{P}[1]{>{\centering\arraybackslash}p{#1}}

\title[Supplementary Information]{Supplementary Information for Personalized Colorectal Cancer Risk Assessment Through Explainable AI and Gut
Microbiome Profiling}

\author[1,3]{\fnm{Pierfrancesco} \sur{Novielli}}

\author[4]{\fnm{Simone} \sur{Baldi}}

\author[1,3]{\fnm{Donato} \sur{Romano}}

\author[1]{\fnm{Michele} \sur{Magarelli}}

\author[3]{\fnm{Domenico} \sur{Diacono}}

\author[1,3]{\fnm{Pierpaolo} \sur{Di Bitonto}}

\author[4]{\fnm{Giulia} \sur{Nannini}}

\author[5]{\fnm{Leandro} \sur{Di Gloria}}

\author[2,3]{\fnm{Roberto} \sur{Bellotti}}

\author*[4,6,7]{\fnm{Amedeo} \sur{Amedei}}\email{amedeo.amedei@unifi.it}

\author*[1,3]{\fnm{Sabina} \sur{Tangaro}}\email{sabina.tangaro@uniba.it}
%\equalcont{These authors contributed equally to this work.}

\affil[1]{\orgdiv{Department of Soil, Plant and Food Sciences}, \orgname{University of Bari}, \orgaddress{ \city{Bari}, \postcode{70125},  \country{Italy}}}
\affil[2]{\orgdiv{Interuniversity Department of Physics ``M. Merlin''}, \orgname{University of Bari}, \orgaddress{ \city{Bari}, \postcode{70125},  \country{Italy}}}
\affil[3]{\orgdiv{National Institute for Nuclear Physics}, \orgname{Bari Division}, \orgaddress{ \city{Bari}, \postcode{70125},  \country{Italy}}}
\affil[4]{\orgdiv{Department of Experimental and Clinical Medicine}, \orgname{University of Florence}, \orgaddress{ \city{Florence}, \postcode{50134},  \country{Italy}}}
\affil[5]{\orgdiv{Department of Biomedical, Experimental and Clinical Sciences ``Mario Serio''}, \orgname{University of Florence}, \orgaddress{ \city{Florence}, \postcode{50134},  \country{Italy}}}
\affil[6]{\orgdiv{Network of Immunity in Infection, Malignancy and Autoimmunity (NIIMA)}, \orgname{Universal Scientific Education and Research Network (USERN)}, \orgaddress{ \city{Florence}, \country{Italy}}}
\affil[7]{\orgdiv{Laboratorio Congiunto MIA-LAB (Microbiome-Immunity Axis research for a Circular Health)}, \orgname{University of Florence}, \orgaddress{ \city{Florence},  \country{Italy}}}


\begin{document}

\maketitle


\section{Supplementary Figures and Tables}

\newpage


\begin{figure}
\centering
\includegraphics[width=\textwidth]{images_supp/supp_adenoma.pdf}
\caption{ SHAP interaction analysis for all subjects in the training dataset. (a) Violin plot of SHAP interaction values. (b) Retained features versus minimum number of interactions at the 90th, 95th, and 99th percentiles. (c) Bar plot showing the number of interactions per feature (95th percentile, minimum 10 interactions). (d) Histogram of interaction counts for the retained features.}
\end{figure}

\begin{figure}
\centering
\includegraphics[width=\textwidth]{images_supp/supp_adenoma_cluster2.pdf}
\caption{SHAP interaction analysis for Cluster 2 subjects. (a) Violin plot of SHAP interaction values. (b) Retained features versus minimum number of interactions at the 90th, 95th, and 99th percentiles. (c) Bar plot showing the number of interactions per feature (95th percentile, minimum 10 interactions). (d) Histogram of interaction counts for the retained features.}
\end{figure}

\begin{figure}
\centering
\includegraphics[width=\textwidth]{images_supp/supp_adenoma_cluster5.pdf}
\caption{SHAP interaction analysis for Cluster 5 subjects. (a) Violin plot of SHAP interaction values. (b) Retained features versus minimum number of interactions at the 90th, 95th, and 99th percentiles. (c) Bar plot showing the number of interactions per feature (95th percentile, minimum 10 interactions). (d) Histogram of interaction counts for the retained features.}
\end{figure}


\begin{figure}
\centering
\includegraphics[width=\textwidth]{images_supp/age_bmi.pdf}
\caption{Distribution of age (a) and BMI (b) across the identified adenoma clusters. While BMI appears slightly elevated in Cluster 1, and minor variations are observed among clusters, these demographic variables do not reflect the stratification observed in predicted CRC risk probabilities (see Fig. 6c).}
\end{figure}

\begin{figure}
\centering
\includegraphics[width=\textwidth]{images_supp/gender.pdf}
\caption{
Gender distribution across adenoma clusters. Bar plots show (a) the absolute counts and (b) the proportions of male and female participants per cluster. While the distributions are generally balanced, clusters 2, 3, and 7 exhibit a slightly higher proportion of male individuals. These demographic patterns, however, do not mirror the CRC risk stratification observed in predicted probabilities (Figure 6c), suggesting that cluster separation is more likely driven by microbiome-derived signatures than by gender.
}
\end{figure}

\begin{figure}
\centering
\includegraphics[width=\textwidth]{images_supp/country.pdf}
\caption{Bar plots representing (a) absolute counts and (b) relative proportions of patients from France (FRA), the United States (USA), and Canada (CAN) across clusters. A higher proportion of USA patients is observed in Clusters 4, 5, and 6; Canadian patients are more represented in Clusters 1, 2, and 7; while Cluster 3 shows an enrichment of French patients. Despite these geographic differences, they do not mirror the predicted CRC risk, supporting that cluster formation is primarily driven by microbiome signatures rather than demographic origin.}
\end{figure}
\end{document}
